# Supplementary material for: Genome-Wide Identification of GATA Family Genes in Potato and Characterization of StGATA12 in Response to Salinity and Osmotic Stress
Source: Int J Mol Sci. 2024 Nov 19;25(22):12423. doi: 10.3390/ijms252212423 (PMC11594768; doi:10.3390/ijms252212423)
Supplement: Supplementary file 1 [file ijms-25-12423-s001.zip]

Archive with 4 entries (4 files):
- Supplementary Materials.docx
- Supplementary Materials.pdf
- Supplementary Table S1.xlsx
- Supplementary Table S3.pdf
