# Supplementary material for: Genome-Wide Identification of GATA Family Genes in Potato and Characterization of StGATA12 in Response to Salinity and Osmotic Stress
Source: Int J Mol Sci. 2024 Nov 19;25(22):12423. doi: 10.3390/ijms252212423 (PMC11594768; doi:10.3390/ijms252212423)
Supplement: Supplementary file 1 [file ijms-25-12423-s001.zip › Supplementary Table S1.xlsx]

## Sheet: Sheet1
Gene name	PGSC Phytozome ID	Chromosome	Start	End	Strand	Amino acids Length (aa)	Molecular weight (Da)	Isoelectric point	PGSC Transcript ID	GRAVY	Subcellular localization
StGATA01	PGSC0003DMP400004168	ch01	12242253	12242931	-	167	17868.5	9.1	PGSC0003DMT400006011	Grand average of hydropathicity (GRAVY): -0.359	Nucleus.
StGATA02	PGSC0003DMP400045152	ch01	70016092	70016965	+	260	29182.9	6.34	PGSC0003DMT400066953	Grand average of hydropathicity (GRAVY): -0.848	Nucleus.
StGATA03	PGSC0003DMP400042956	ch01	77915195	77915855	-	151	16382.2	9.94	PGSC0003DMT400063771	Grand average of hydropathicity (GRAVY): -0.718	Nucleus.
StGATA04	PGSC0003DMP400041157	ch01	81048539	81057527	+	328	36090.6	4.7	PGSC0003DMT400061125	Grand average of hydropathicity (GRAVY): -0.481	Nucleus.
StGATA05	PGSC0003DMP400056067	ch01	82686065	82692543	+	328	34998.6	6.13	PGSC0003DMT400083773	Grand average of hydropathicity (GRAVY): -0.779	Nucleus.
StGATA06	PGSC0003DMP400056068	ch01	82686065	82690277	+	296	32145.7	6.64	PGSC0003DMT400083774	Grand average of hydropathicity (GRAVY): -0.706	Nucleus.
StGATA07	PGSC0003DMP400018893	ch01	82700406	82705388	+	375	40849.4	4.93	PGSC0003DMT400027729	Grand average of hydropathicity (GRAVY): -0.557	Nucleus.
StGATA08	PGSC0003DMP400018895	ch01	82700406	82705388	+	356	38945.4	5.04	PGSC0003DMT400027731	Grand average of hydropathicity (GRAVY): -0.553	Nucleus.
StGATA09	PGSC0003DMP400018897	ch01	82700406	82703599	+	295	32389.5	6.61	PGSC0003DMT400027733	Grand average of hydropathicity (GRAVY): -0.540	Nucleus.
StGATA10	PGSC0003DMP400018894	ch01	82700406	82703006	+	213	23231.1	5.36	PGSC0003DMT400027730	Grand average of hydropathicity (GRAVY): -0.434	Nucleus.
StGATA11	PGSC0003DMP400018892	ch01	82702413	82705388	+	128	14013.5	4.53	PGSC0003DMT400027728	Grand average of hydropathicity (GRAVY): -0.584	Nucleus.
StGATA12	PGSC0003DMP400005648	ch01	86628354	86629386	+	309	34283.4	5.92	PGSC0003DMT400008112	Grand average of hydropathicity (GRAVY): -0.658	Nucleus.
StGATA13	PGSC0003DMP400005647	ch01	86628721	86629386	+	221	24554	9.41	PGSC0003DMT400008111	Grand average of hydropathicity (GRAVY): -0.642	Nucleus.
StGATA14	PGSC0003DMP400021259	ch02	20711857	20712732	-	265	29237.6	5.51	PGSC0003DMT400031356	Grand average of hydropathicity (GRAVY): -0.665	Nucleus.
StGATA15	PGSC0003DMP400027172	ch02	21158186	21159017	+	248	27394.6	7.6	PGSC0003DMT400040074	Grand average of hydropathicity (GRAVY): -0.972	Nucleus.
StGATA16	PGSC0003DMP400006324	ch02	39827895	39828278	-	127	13994.1	10.15	PGSC0003DMT400009117	Grand average of hydropathicity (GRAVY): -0.864	Nucleus.
StGATA17	PGSC0003DMP400006325	ch02	39827895	39829041	-	339	36693	6.35	PGSC0003DMT400009118	Grand average of hydropathicity (GRAVY): -0.656	Nucleus.
StGATA18	PGSC0003DMP400006251	ch02	40441586	40442437	-	247	27650.6	8.89	PGSC0003DMT400009031	Grand average of hydropathicity (GRAVY): -0.819	Nucleus.
StGATA19	PGSC0003DMP400060693	ch03	3813745	3814867	-	314	35139.7	9.43	PGSC0003DMT400089018	Grand average of hydropathicity (GRAVY): -0.709	Nucleus.
StGATA20	PGSC0003DMP400004491	ch03	60295523	60296779	-	351	38139.9	6.22	PGSC0003DMT400006491	Grand average of hydropathicity (GRAVY): -0.582	Nucleus.
StGATA21	PGSC0003DMP400047412	ch04	9631820	9634030	-	344	37763.3	5.94	PGSC0003DMT400070134	Grand average of hydropathicity (GRAVY): -0.619	Nucleus.
StGATA22	PGSC0003DMP400047411	ch04	9631820	9632329	-	169	18833.6	9.58	PGSC0003DMT400070133	Grand average of hydropathicity (GRAVY): -0.751	Nucleus.
StGATA23	PGSC0003DMP400047413	ch04	9633785	9634030	-	81	8782.43	3.38	PGSC0003DMT400070135	Grand average of hydropathicity (GRAVY): -0.221	Nucleus.
StGATA24	PGSC0003DMP400016536	ch04	65202952	65208104	+	343	37371.6	5.04	PGSC0003DMT400024208	Grand average of hydropathicity (GRAVY): -0.621	Nucleus.
StGATA25	PGSC0003DMP400016535	ch04	65202952	65208104	+	353	38584	5.11	PGSC0003DMT400024207	Grand average of hydropathicity (GRAVY): -0.611	Nucleus.
StGATA26	PGSC0003DMP400016534	ch04	65202952	65207009	+	295	32549.5	5.43	PGSC0003DMT400024206	Grand average of hydropathicity (GRAVY): -0.664	Nucleus.
StGATA27	PGSC0003DMP400016533	ch04	65202952	65206146	+	181	20440.7	4.6	PGSC0003DMT400024205	Grand average of hydropathicity (GRAVY): -0.730	Nucleus.
StGATA28	PGSC0003DMP400047207	ch05	48776049	48778242	+	253	28581.9	8.59	PGSC0003DMT400069864	Grand average of hydropathicity (GRAVY): -0.738	Nucleus.
StGATA29	PGSC0003DMP400047208	ch05	48777478	48778242	+	254	28905.2	9.6	PGSC0003DMT400069865	Grand average of hydropathicity (GRAVY): -0.454	Nucleus.
StGATA30	PGSC0003DMP400040534	ch05	50121042	50122913	-	196	21422.5	9.74	PGSC0003DMT400060240	Grand average of hydropathicity (GRAVY): -0.767	Nucleus.
StGATA31	PGSC0003DMP400040535	ch05	50121042	50122913	-	197	21550.6	9.74	PGSC0003DMT400060241	Grand average of hydropathicity (GRAVY): -0.781	Nucleus.
StGATA32	PGSC0003DMP400040536	ch05	50121042	50121488	-	148	16600.2	10.03	PGSC0003DMT400060242	Grand average of hydropathicity (GRAVY): -0.814	Nucleus.
StGATA33	PGSC0003DMP400040352	ch05	51641162	51643349	-	328	35876.2	5.87	PGSC0003DMT400059990	Grand average of hydropathicity (GRAVY): -0.588	Nucleus.
StGATA34	PGSC0003DMP400046183	ch06	44245547	44252558	+	538	59898.2	8.54	PGSC0003DMT400068348	Grand average of hydropathicity (GRAVY): -0.690	Nucleus.
StGATA35	PGSC0003DMP400046182	ch06	44245547	44249551	+	283	31590.3	8.94	PGSC0003DMT400068347	Grand average of hydropathicity (GRAVY): -0.870	Nucleus.
StGATA36	PGSC0003DMP400046181	ch06	44248227	44252558	+	471	52355.6	8.04	PGSC0003DMT400068346	Grand average of hydropathicity (GRAVY): -0.667	Nucleus.
StGATA37	PGSC0003DMP400046184	ch06	44248227	44252558	+	476	52913.2	7.68	PGSC0003DMT400068349	Grand average of hydropathicity (GRAVY): -0.666	Nucleus.
StGATA38	PGSC0003DMP400042076	ch06	55797391	55801585	+	284	31454.6	6.45	PGSC0003DMT400062488	Grand average of hydropathicity (GRAVY): -0.461	Nucleus.
StGATA39	PGSC0003DMP400007959	ch07	34660738	34662268	-	286	31993	9.53	PGSC0003DMT400011449	Grand average of hydropathicity (GRAVY): -0.871	Nucleus.
StGATA40	PGSC0003DMP400035596	ch08	1025590	1031616	+	543	60626.9	7.83	PGSC0003DMT400052800	Grand average of hydropathicity (GRAVY): -0.712	Nucleus.
StGATA41	PGSC0003DMP400035595	ch08	1025590	1030096	+	380	42515.8	7.59	PGSC0003DMT400052799	Grand average of hydropathicity (GRAVY): -0.623	Nucleus.
StGATA42	PGSC0003DMP400035597	ch08	1027707	1031616	+	474	52843	6.62	PGSC0003DMT400052801	Grand average of hydropathicity (GRAVY): -0.710	Nucleus.
StGATA43	PGSC0003DMP400050747	ch08	38757144	38758777	+	362	40575.3	5.96	PGSC0003DMT400074935	Grand average of hydropathicity (GRAVY): -0.707	Nucleus.
StGATA44	PGSC0003DMP400045557	ch08	51094614	51101414	-	537	60083.2	6.71	PGSC0003DMT400067506	Grand average of hydropathicity (GRAVY): -0.695	Nucleus.
StGATA45	PGSC0003DMP400045556	ch08	51094614	51097449	-	272	30730.7	6.06	PGSC0003DMT400067505	Grand average of hydropathicity (GRAVY): -0.492	Nucleus.
StGATA46	PGSC0003DMP400055095	ch09	53081712	53082208	-	106	11938.1	9.53	PGSC0003DMT400081417	Grand average of hydropathicity (GRAVY): -0.571	Nucleus.
StGATA47	PGSC0003DMP400020563	ch09	57759756	57761732	+	278	30654.6	7.6	PGSC0003DMT400030274	Grand average of hydropathicity (GRAVY): -0.565	Nucleus.
StGATA48	PGSC0003DMP400020565	ch09	57761166	57761732	+	188	20642.6	10.34	PGSC0003DMT400030276	Grand average of hydropathicity (GRAVY): -0.616	Nucleus.
StGATA49	PGSC0003DMP400020853	ch10	18850213	18851290	+	258	29455.5	7.18	PGSC0003DMT400030708	Grand average of hydropathicity (GRAVY): -0.885	Nucleus.
StGATA50	PGSC0003DMP400014220	ch11	41571240	41575005	+	337	37069.5	9.05	PGSC0003DMT400020876	Grand average of hydropathicity (GRAVY): -0.480	Nucleus.
StGATA51	PGSC0003DMP400014219	ch11	41574445	41575005	+	186	20836.2	9.83	PGSC0003DMT400020875	Grand average of hydropathicity (GRAVY): -0.589	Nucleus.
StGATA52	PGSC0003DMP400000562	ch12	3718236	3720334	+	287	31844.6	9.59	PGSC0003DMT400000761	Grand average of hydropathicity (GRAVY): -0.781	Nucleus.
StGATA53	PGSC0003DMP400000561	ch12	3718236	3719066	+	144	16405.1	8.87	PGSC0003DMT400000760	Grand average of hydropathicity (GRAVY): -1.056	Nucleus.
StGATA54	PGSC0003DMP400000563	ch12	3720008	3720334	+	108	11978.8	9.88	PGSC0003DMT400000762	Grand average of hydropathicity (GRAVY): -0.443	Cell membrane. Chloroplast. Nucleus.
StGATA55	PGSC0003DMP400008181	ch12	60086756	60088071	+	168	18464.8	9.69	PGSC0003DMT400011779	Grand average of hydropathicity (GRAVY): -0.887	Nucleus.
StGATA56	PGSC0003DMP400008180	ch12	60086896	60088071	+	155	17044.3	9.99	PGSC0003DMT400011778	Grand average of hydropathicity (GRAVY): -0.873	Nucleus.
StGATA57	PGSC0003DMP400008182	ch12	60087715	60088071	+	118	13146.9	10.14	PGSC0003DMT400011780	Grand average of hydropathicity (GRAVY): -0.835	Nucleus.
